# Supplementary material for: Development and psychometric evaluation of the epilepsy lifestyle questionnaire
Source: PLoS One. 2024 Aug 22;19(8):e0298773. doi: 10.1371/journal.pone.0298773 (PMC11341053; doi:10.1371/journal.pone.0298773)
Supplement: S2 Data — (XLSX) [file pone.0298773.s002.xlsx]

## Sheet: data default
age	gender	marital	job	edu	income	insurane	takmili	sokonat	zendegi	sigar	masraf_mavad	age_hamalat_sar	time.ebtela	number.hamle	vaziyat.sar	sabegh.khanvadej	time.daro.zedsar	d1	d2	d3	d4	d5	d6	d7	d8	d9	rezhim	kind.sar	bimari1	bimari2	bimari3	bimari4	bimari5	bimari6	bimari7	bimari8	bimari9	bimari10	bimari11	masraf.daro.ghersar	daro.ghersar	s1	s2	s3	s4	s5	s6	s7	s8
65	1	1	1	1	3	1	1	1	5	0	0	7	58	5	1	1	58	1	1	#NULL!	#NULL!	1	#NULL!	#NULL!	#NULL!	1	2	1	#NULL!	1	#NULL!	1	#NULL!	#NULL!	#NULL!	#NULL!	#NULL!	#NULL!	#NULL!	0	#NULL!	4	4	4	3	4	5	4	1
62	1	2	3	3	2	1	1	1	2	0	0	12	14	0	3	0	10	#NULL!	#NULL!	#NULL!	#NULL!	#NULL!	#NULL!	#NULL!	1	#NULL!	1	1	#NULL!	#NULL!	#NULL!	#NULL!	#NULL!	#NULL!	#NULL!	1	#NULL!	#NULL!	#NULL!	0	#NULL!	2	1	5	5	5	5	5	4
60	1	2	1	1	3	2	2	1	2	0	0	13	47	1	2	1	47	#NULL!	#NULL!	1	#NULL!	#NULL!	#NULL!	#NULL!	#NULL!	1	2	1	#NULL!	1	#NULL!	#NULL!	#NULL!	1	#NULL!	#NULL!	#NULL!	#NULL!	#NULL!	1	1	3	4	5	4	5	5	5	3
68	2	3	2	1	3	2	2	1	4	1	0	2	10	0	3	0	60	1	#NULL!	#NULL!	#NULL!	#NULL!	#NULL!	#NULL!	#NULL!	#NULL!	1	1	#NULL!	#NULL!	#NULL!	#NULL!	#NULL!	#NULL!	#NULL!	#NULL!	#NULL!	#NULL!	1	0	#NULL!	2	1	5	5	5	5	5	4
68	2	2	2	1	1	1	2	1	2	1	0	1	68	0	3	0	68	1	#NULL!	#NULL!	#NULL!	1	#NULL!	#NULL!	#NULL!	#NULL!	2	1	#NULL!	#NULL!	#NULL!	#NULL!	#NULL!	#NULL!	#NULL!	#NULL!	1	#NULL!	#NULL!	0	#NULL!	3	3	3	4	4	4	5	2
82	2	3	2	4	3	1	1	1	4	0	0	25	57	0	3	1	50	#NULL!	#NULL!	#NULL!	#NULL!	#NULL!	#NULL!	#NULL!	#NULL!	1	2	2	#NULL!	1	1	1	#NULL!	#NULL!	#NULL!	#NULL!	#NULL!	#NULL!	#NULL!	1	1	4	5	5	4	5	5	5	4
70	2	2	2	2	2	1	2	1	2	0	0	37	33	3	1	1	33	1	#NULL!	#NULL!	1	#NULL!	#NULL!	#NULL!	#NULL!	#NULL!	2	2	1	1	1	#NULL!	#NULL!	#NULL!	1	#NULL!	#NULL!	#NULL!	#NULL!	1	2	5	2	5	5	1	5	5	5
60	1	2	2	4	1	1	1	1	2	0	0	22	10	0	3	1	30	1	#NULL!	#NULL!	1	#NULL!	#NULL!	#NULL!	#NULL!	#NULL!	2	1	#NULL!	#NULL!	#NULL!	#NULL!	#NULL!	#NULL!	#NULL!	#NULL!	1	#NULL!	#NULL!	0	#NULL!	5	5	5	5	5	5	5	3
60	1	2	1	1	2	1	2	2	2	0	0	4	56	3	1	1	50	1	1	#NULL!	#NULL!	1	#NULL!	#NULL!	#NULL!	#NULL!	2	1	#NULL!	#NULL!	1	#NULL!	#NULL!	#NULL!	#NULL!	1	#NULL!	#NULL!	#NULL!	1	3	5	5	5	5	5	5	5	4
69	1	3	2	2	3	1	1	1	4	0	0	43	26	0	3	0	26	1	#NULL!	#NULL!	#NULL!	#NULL!	#NULL!	#NULL!	#NULL!	1	2	1	#NULL!	#NULL!	#NULL!	#NULL!	1	#NULL!	#NULL!	#NULL!	1	#NULL!	#NULL!	0	#NULL!	5	5	4	4	3	5	4	1
60	2	2	3	4	1	1	2	1	2	0	0	1	60	2	2	1	60	1	#NULL!	#NULL!	#NULL!	#NULL!	#NULL!	#NULL!	#NULL!	1	2	1	#NULL!	#NULL!	#NULL!	#NULL!	#NULL!	#NULL!	#NULL!	#NULL!	1	#NULL!	#NULL!	0	#NULL!	4	5	5	5	5	5	5	4
65	2	2	2	4	2	1	1	1	2	1	0	28	26	2	2	0	28	#NULL!	#NULL!	1	#NULL!	#NULL!	#NULL!	#NULL!	#NULL!	#NULL!	2	2	#NULL!	1	#NULL!	1	#NULL!	#NULL!	#NULL!	#NULL!	1	1	#NULL!	1	1	5	5	4	4	5	5	5	4
64	1	2	2	3	1	1	1	1	2	0	0	7	18	0	3	0	12	#NULL!	#NULL!	#NULL!	#NULL!	#NULL!	#NULL!	#NULL!	1	#NULL!	1	1	#NULL!	#NULL!	#NULL!	#NULL!	#NULL!	#NULL!	#NULL!	#NULL!	#NULL!	#NULL!	1	1	1	4	5	5	5	5	5	5	4
68	2	2	2	3	2	1	1	1	3	0	0	25	43	0	3	0	43	#NULL!	#NULL!	#NULL!	#NULL!	1	#NULL!	#NULL!	#NULL!	1	2	1	1	#NULL!	#NULL!	#NULL!	#NULL!	#NULL!	#NULL!	#NULL!	#NULL!	#NULL!	#NULL!	1	3	4	4	5	5	5	5	5	3
64	1	1	3	3	2	1	1	1	4	0	0	1	1	0	3	0	1	#NULL!	#NULL!	#NULL!	#NULL!	#NULL!	#NULL!	#NULL!	1	#NULL!	1	1	#NULL!	#NULL!	#NULL!	#NULL!	#NULL!	#NULL!	#NULL!	1	#NULL!	#NULL!	#NULL!	0	#NULL!	1	1	1	1	1	5	5	4
62	1	3	1	1	3	2	2	1	1	1	0	25	40	6	1	1	40	#NULL!	#NULL!	1	#NULL!	1	1	#NULL!	#NULL!	#NULL!	2	2	#NULL!	#NULL!	#NULL!	1	#NULL!	#NULL!	#NULL!	#NULL!	#NULL!	#NULL!	#NULL!	0	#NULL!	3	2	3	2	4	4	3	2
62	2	3	4	1	3	2	2	1	1	0	0	10	52	1	2	0	50	#NULL!	#NULL!	1	#NULL!	1	#NULL!	#NULL!	#NULL!	#NULL!	2	1	#NULL!	#NULL!	#NULL!	#NULL!	#NULL!	1	#NULL!	#NULL!	#NULL!	1	#NULL!	0	#NULL!	2	5	4	4	4	3	4	3
67	2	1	4	1	2	1	1	1	3	1	0	38	29	4	1	1	29	#NULL!	1	1	#NULL!	#NULL!	#NULL!	#NULL!	#NULL!	#NULL!	2	1	1	#NULL!	#NULL!	#NULL!	#NULL!	1	#NULL!	#NULL!	#NULL!	#NULL!	#NULL!	1	3	4	5	4	4	3	5	5	2
65	2	2	2	4	2	1	2	1	2	1	0	32	30	2	2	0	30	1	#NULL!	1	#NULL!	#NULL!	#NULL!	#NULL!	#NULL!	1	2	2	#NULL!	1	#NULL!	1	#NULL!	#NULL!	#NULL!	#NULL!	#NULL!	#NULL!	#NULL!	1	2	4	5	5	4	5	5	5	4
60	2	2	2	2	1	1	1	1	2	0	0	18	42	3	1	0	42	#NULL!	#NULL!	#NULL!	#NULL!	#NULL!	#NULL!	#NULL!	#NULL!	1	1	1	1	#NULL!	#NULL!	#NULL!	1	#NULL!	#NULL!	#NULL!	#NULL!	#NULL!	#NULL!	1	3	5	5	5	5	5	5	5	5
70	2	2	2	2	2	1	1	1	2	0	0	15	20	0	3	0	20	#NULL!	#NULL!	#NULL!	#NULL!	#NULL!	#NULL!	#NULL!	#NULL!	1	1	1	#NULL!	1	#NULL!	#NULL!	1	1	#NULL!	1	1	#NULL!	#NULL!	1	3	5	5	5	4	5	5	5	5
63	2	1	4	1	1	1	1	1	4	1	0	7	10	0	3	0	10	1	#NULL!	#NULL!	#NULL!	#NULL!	#NULL!	#NULL!	#NULL!	#NULL!	1	1	#NULL!	#NULL!	#NULL!	#NULL!	#NULL!	#NULL!	#NULL!	#NULL!	1	#NULL!	#NULL!	0	#NULL!	1	1	1	1	1	5	5	5
67	1	2	4	2	1	2	2	1	2	0	0	40	10	0	3	1	12	#NULL!	#NULL!	#NULL!	#NULL!	#NULL!	#NULL!	#NULL!	1	#NULL!	2	2	#NULL!	#NULL!	1	1	#NULL!	1	#NULL!	1	#NULL!	#NULL!	#NULL!	0	1	5	5	5	5	5	5	5	5
62	2	2	3	4	2	1	1	1	2	1	0	40	22	0	3	0	22	1	#NULL!	#NULL!	#NULL!	#NULL!	#NULL!	#NULL!	#NULL!	1	2	2	#NULL!	1	#NULL!	1	#NULL!	#NULL!	#NULL!	#NULL!	#NULL!	#NULL!	#NULL!	1	1	5	5	5	5	5	5	5	3
64	2	3	4	2	2	2	2	2	1	1	0	12	50	2	2	1	50	#NULL!	#NULL!	#NULL!	#NULL!	1	#NULL!	#NULL!	#NULL!	1	2	1	#NULL!	#NULL!	1	#NULL!	#NULL!	#NULL!	#NULL!	#NULL!	1	#NULL!	#NULL!	0	#NULL!	2	2	2	4	3	3	4	1
70	1	3	1	1	2	1	2	1	1	0	0	16	44	4	1	1	30	1	#NULL!	1	#NULL!	#NULL!	#NULL!	#NULL!	#NULL!	1	2	1	#NULL!	#NULL!	1	#NULL!	#NULL!	#NULL!	#NULL!	1	1	#NULL!	#NULL!	1	3	3	3	4	3	3	2	2	3
84	1	3	4	1	3	2	2	2	1	1	0	80	4	0	3	0	4	1	#NULL!	#NULL!	#NULL!	1	#NULL!	#NULL!	#NULL!	#NULL!	2	2	#NULL!	#NULL!	1	1	#NULL!	1	#NULL!	#NULL!	#NULL!	#NULL!	#NULL!	1	1	2	2	5	5	5	5	5	3
70	1	2	1	4	2	1	1	1	4	0	0	27	8	2	2	0	33	#NULL!	#NULL!	#NULL!	1	#NULL!	1	#NULL!	#NULL!	#NULL!	2	1	#NULL!	#NULL!	#NULL!	#NULL!	#NULL!	1	#NULL!	1	#NULL!	#NULL!	#NULL!	1	4	5	5	4	5	4	4	4	5
67	1	1	4	2	3	1	2	2	4	0	0	18	25	1	2	0	30	1	1	#NULL!	#NULL!	#NULL!	#NULL!	#NULL!	#NULL!	#NULL!	2	2	#NULL!	1	#NULL!	1	#NULL!	#NULL!	#NULL!	#NULL!	#NULL!	#NULL!	#NULL!	1	1	5	5	4	4	4	3	3	4
60	1	3	1	1	1	2	2	1	4	0	0	19	41	0	3	1	41	#NULL!	#NULL!	1	#NULL!	#NULL!	#NULL!	#NULL!	#NULL!	#NULL!	1	1	#NULL!	#NULL!	#NULL!	#NULL!	#NULL!	#NULL!	#NULL!	1	#NULL!	#NULL!	#NULL!	1	4	5	5	5	5	5	5	5	5
66	1	3	2	4	1	1	1	1	1	0	0	20	46	0	3	0	45	#NULL!	#NULL!	1	1	#NULL!	#NULL!	#NULL!	#NULL!	#NULL!	2	2	#NULL!	#NULL!	#NULL!	1	#NULL!	#NULL!	#NULL!	#NULL!	#NULL!	#NULL!	#NULL!	1	1	4	5	5	5	5	5	5	5
61	1	2	1	1	3	2	2	1	2	0	0	10	30	0	3	0	60	#NULL!	#NULL!	#NULL!	1	#NULL!	#NULL!	#NULL!	#NULL!	#NULL!	1	1	#NULL!	#NULL!	#NULL!	#NULL!	#NULL!	#NULL!	#NULL!	#NULL!	#NULL!	#NULL!	#NULL!	0	#NULL!	5	2	2	1	3	5	5	2
70	2	2	2	1	3	1	2	1	3	1	0	6	66	0	3	0	30	1	#NULL!	#NULL!	1	#NULL!	#NULL!	#NULL!	#NULL!	#NULL!	2	1	#NULL!	1	#NULL!	#NULL!	#NULL!	#NULL!	#NULL!	#NULL!	#NULL!	#NULL!	#NULL!	1	1	4	5	5	5	5	5	5	2
64	1	3	2	2	2	1	1	1	1	0	0	1	64	4	1	0	64	#NULL!	#NULL!	1	#NULL!	1	#NULL!	#NULL!	#NULL!	1	2	1	#NULL!	#NULL!	#NULL!	#NULL!	#NULL!	#NULL!	#NULL!	#NULL!	1	#NULL!	#NULL!	1	5	3	3	3	2	2	2	2	2
80	2	1	4	1	3	2	2	1	5	1	0	50	30	3	1	1	30	#NULL!	#NULL!	#NULL!	#NULL!	#NULL!	#NULL!	#NULL!	#NULL!	1	2	2	#NULL!	#NULL!	#NULL!	1	#NULL!	#NULL!	#NULL!	#NULL!	#NULL!	#NULL!	#NULL!	1	1	3	4	4	4	3	4	4	3
68	1	2	1	1	2	1	1	1	2	0	0	50	20	0	3	0	40	1	#NULL!	#NULL!	#NULL!	#NULL!	#NULL!	#NULL!	#NULL!	#NULL!	1	1	#NULL!	#NULL!	#NULL!	#NULL!	#NULL!	1	#NULL!	#NULL!	#NULL!	#NULL!	#NULL!	0	#NULL!	2	1	5	5	5	5	5	4
66	1	2	2	4	1	1	1	1	2	0	0	20	20	0	3	0	20	1	1	#NULL!	1	#NULL!	#NULL!	#NULL!	#NULL!	#NULL!	2	2	#NULL!	1	#NULL!	1	#NULL!	#NULL!	#NULL!	#NULL!	#NULL!	#NULL!	#NULL!	0	#NULL!	4	5	5	5	5	5	5	5
60	1	3	1	1	3	2	2	1	4	0	0	20	10	0	3	0	11	#NULL!	#NULL!	#NULL!	#NULL!	#NULL!	#NULL!	#NULL!	1	#NULL!	1	2	#NULL!	#NULL!	1	#NULL!	#NULL!	#NULL!	#NULL!	#NULL!	#NULL!	#NULL!	#NULL!	1	1	1	1	1	1	1	1	1	2
62	1	2	1	1	2	1	2	1	3	0	0	52	10	2	2	1	10	1	#NULL!	#NULL!	#NULL!	#NULL!	#NULL!	#NULL!	#NULL!	1	2	2	#NULL!	1	#NULL!	#NULL!	#NULL!	#NULL!	#NULL!	#NULL!	#NULL!	#NULL!	#NULL!	1	1	3	5	5	5	5	5	5	1
63	2	2	2	2	2	1	2	1	2	0	0	10	20	0	3	0	30	#NULL!	#NULL!	#NULL!	#NULL!	#NULL!	#NULL!	#NULL!	#NULL!	1	2	1	#NULL!	#NULL!	#NULL!	#NULL!	#NULL!	#NULL!	#NULL!	#NULL!	#NULL!	1	#NULL!	1	4	4	4	1	1	5	5	5	4
60	1	2	4	1	2	1	2	1	2	0	0	7	24	0	3	1	23	#NULL!	#NULL!	#NULL!	#NULL!	#NULL!	#NULL!	#NULL!	#NULL!	1	1	1	#NULL!	#NULL!	#NULL!	#NULL!	#NULL!	1	#NULL!	1	#NULL!	#NULL!	#NULL!	1	4	2	1	1	1	5	5	5	5
69	1	2	1	2	2	1	1	1	2	0	0	50	10	0	3	0	10	#NULL!	#NULL!	#NULL!	#NULL!	#NULL!	#NULL!	#NULL!	#NULL!	#NULL!	1	2	#NULL!	1	#NULL!	#NULL!	#NULL!	#NULL!	#NULL!	#NULL!	#NULL!	#NULL!	#NULL!	1	1	3	2	1	5	5	5	5	5
80	2	2	4	1	2	1	1	1	3	1	0	78	2	0	3	0	2	1	#NULL!	1	#NULL!	#NULL!	#NULL!	#NULL!	#NULL!	#NULL!	2	2	#NULL!	1	#NULL!	1	#NULL!	#NULL!	#NULL!	#NULL!	#NULL!	#NULL!	#NULL!	1	1	5	4	3	4	5	5	5	5
66	1	2	2	4	1	1	1	1	2	0	0	8	3	0	3	0	3	#NULL!	#NULL!	#NULL!	#NULL!	#NULL!	#NULL!	#NULL!	#NULL!	1	1	1	#NULL!	#NULL!	#NULL!	#NULL!	#NULL!	1	#NULL!	1	#NULL!	#NULL!	#NULL!	1	4	3	5	5	5	5	5	5	5
63	2	2	3	2	2	1	1	1	2	1	0	40	30	0	3	0	60	#NULL!	#NULL!	#NULL!	#NULL!	1	#NULL!	#NULL!	#NULL!	1	2	2	#NULL!	#NULL!	#NULL!	#NULL!	#NULL!	#NULL!	#NULL!	#NULL!	#NULL!	#NULL!	#NULL!	0	#NULL!	5	5	4	4	5	5	5	4
67	1	2	1	1	1	1	1	1	2	0	0	35	13	0	3	0	13	#NULL!	1	#NULL!	#NULL!	#NULL!	#NULL!	#NULL!	#NULL!	1	2	1	#NULL!	#NULL!	#NULL!	#NULL!	#NULL!	1	#NULL!	#NULL!	#NULL!	#NULL!	#NULL!	0	#NULL!	2	2	2	5	5	5	5	5
65	2	2	2	3	1	1	2	1	2	1	0	40	5	1	2	0	5	#NULL!	#NULL!	1	#NULL!	#NULL!	#NULL!	#NULL!	#NULL!	#NULL!	1	2	#NULL!	1	#NULL!	1	#NULL!	#NULL!	#NULL!	#NULL!	#NULL!	#NULL!	#NULL!	1	1	5	5	4	4	5	5	5	4
63	2	3	4	2	2	1	2	1	2	0	0	3	60	4	1	0	60	1	#NULL!	#NULL!	1	1	#NULL!	#NULL!	#NULL!	#NULL!	2	1	#NULL!	#NULL!	#NULL!	#NULL!	1	#NULL!	#NULL!	#NULL!	#NULL!	#NULL!	#NULL!	0	#NULL!	5	5	5	3	5	5	5	5
60	2	2	3	3	2	1	1	1	2	0	0	42	18	0	3	0	18	#NULL!	#NULL!	1	1	#NULL!	#NULL!	#NULL!	#NULL!	#NULL!	2	2	#NULL!	#NULL!	#NULL!	1	#NULL!	1	#NULL!	#NULL!	#NULL!	#NULL!	#NULL!	1	1	3	3	5	5	5	5	5	2
60	2	2	4	1	1	1	1	1	3	0	0	8	1	0	3	0	1	#NULL!	#NULL!	#NULL!	#NULL!	1	#NULL!	#NULL!	#NULL!	1	2	1	#NULL!	#NULL!	#NULL!	#NULL!	#NULL!	#NULL!	#NULL!	#NULL!	1	#NULL!	#NULL!	1	5	2	1	5	5	5	4	5	4
72	2	2	4	1	2	2	2	1	3	0	0	70	2	1	2	0	2	#NULL!	#NULL!	#NULL!	1	#NULL!	#NULL!	#NULL!	#NULL!	#NULL!	1	2	#NULL!	#NULL!	#NULL!	1	#NULL!	#NULL!	#NULL!	#NULL!	#NULL!	#NULL!	#NULL!	1	1	3	3	4	4	3	3	4	1
71	2	2	2	1	3	1	2	1	2	1	0	51	47	1	2	0	47	1	#NULL!	#NULL!	1	1	#NULL!	#NULL!	#NULL!	#NULL!	2	1	1	#NULL!	#NULL!	#NULL!	#NULL!	#NULL!	#NULL!	#NULL!	#NULL!	#NULL!	#NULL!	1	2	3	3	4	5	5	5	5	3
69	1	2	1	2	3	1	2	1	3	0	0	1	69	0	3	0	69	1	1	#NULL!	#NULL!	#NULL!	#NULL!	#NULL!	#NULL!	1	2	1	1	#NULL!	#NULL!	#NULL!	#NULL!	#NULL!	1	#NULL!	#NULL!	#NULL!	#NULL!	1	2	4	4	5	5	5	5	5	4
60	2	3	2	1	1	1	1	1	1	0	0	43	7	0	3	0	1	#NULL!	#NULL!	1	1	#NULL!	#NULL!	#NULL!	#NULL!	#NULL!	2	1	1	#NULL!	#NULL!	#NULL!	#NULL!	#NULL!	#NULL!	#NULL!	#NULL!	#NULL!	#NULL!	1	2	3	5	5	5	5	5	5	2
83	2	2	2	2	2	1	1	1	3	0	0	32	50	3	1	0	50	#NULL!	#NULL!	1	#NULL!	1	#NULL!	#NULL!	#NULL!	1	2	2	#NULL!	#NULL!	1	1	#NULL!	1	#NULL!	#NULL!	#NULL!	1	#NULL!	1	4	4	5	5	4	5	5	5	3
64	1	2	1	1	3	2	2	1	2	0	0	20	40	0	3	1	40	#NULL!	#NULL!	#NULL!	#NULL!	#NULL!	#NULL!	#NULL!	#NULL!	1	1	1	#NULL!	#NULL!	#NULL!	#NULL!	#NULL!	#NULL!	1	#NULL!	#NULL!	#NULL!	#NULL!	1	5	3	5	5	5	5	5	5	2
60	1	2	1	1	2	2	2	1	2	0	1	4	46	1	2	1	4	#NULL!	#NULL!	1	#NULL!	#NULL!	#NULL!	#NULL!	#NULL!	1	2	1	#NULL!	#NULL!	#NULL!	#NULL!	#NULL!	1	#NULL!	#NULL!	#NULL!	#NULL!	#NULL!	0	#NULL!	5	5	5	5	5	5	5	5
60	1	1	1	1	1	2	2	1	5	0	0	2	50	0	3	0	50	1	#NULL!	#NULL!	1	#NULL!	#NULL!	#NULL!	#NULL!	#NULL!	2	1	#NULL!	#NULL!	1	#NULL!	#NULL!	#NULL!	#NULL!	#NULL!	#NULL!	#NULL!	#NULL!	1	3	4	3	5	5	5	4	4	3
64	2	2	4	1	3	1	2	1	2	1	0	20	46	2	2	0	41	#NULL!	#NULL!	1	#NULL!	#NULL!	#NULL!	#NULL!	#NULL!	1	2	1	#NULL!	#NULL!	#NULL!	#NULL!	#NULL!	#NULL!	#NULL!	#NULL!	1	#NULL!	#NULL!	0	#NULL!	5	5	5	5	5	5	5	1
63	1	2	1	1	3	2	2	1	3	0	0	15	49	1	2	1	49	#NULL!	#NULL!	#NULL!	#NULL!	#NULL!	#NULL!	#NULL!	#NULL!	1	1	1	#NULL!	#NULL!	1	#NULL!	#NULL!	#NULL!	#NULL!	#NULL!	#NULL!	1	#NULL!	1	3	3	3	5	5	5	5	5	2
63	1	1	1	1	1	1	1	1	4	0	0	40	20	0	3	1	20	#NULL!	#NULL!	#NULL!	1	#NULL!	#NULL!	#NULL!	#NULL!	1	2	2	#NULL!	#NULL!	#NULL!	1	1	#NULL!	#NULL!	#NULL!	#NULL!	#NULL!	#NULL!	1	1	5	1	5	5	5	1	5	5
64	1	1	1	1	1	1	1	1	4	0	0	12	52	0	3	0	52	1	#NULL!	#NULL!	#NULL!	#NULL!	#NULL!	#NULL!	#NULL!	1	2	1	#NULL!	#NULL!	#NULL!	#NULL!	1	#NULL!	#NULL!	#NULL!	1	#NULL!	#NULL!	1	1	2	1	5	5	5	1	5	5
71	2	2	2	2	3	1	2	1	2	0	0	36	36	5	1	1	36	#NULL!	1	1	#NULL!	1	#NULL!	#NULL!	#NULL!	1	2	2	1	#NULL!	#NULL!	#NULL!	1	1	#NULL!	#NULL!	#NULL!	#NULL!	#NULL!	1	2	5	2	5	5	1	5	5	5
70	2	2	2	2	3	1	2	1	2	0	0	35	30	4	1	1	30	#NULL!	#NULL!	#NULL!	1	#NULL!	#NULL!	#NULL!	#NULL!	1	2	2	1	#NULL!	#NULL!	#NULL!	#NULL!	1	#NULL!	#NULL!	#NULL!	#NULL!	#NULL!	1	2	5	2	5	5	1	5	5	5
69	1	3	4	1	3	2	2	1	4	0	0	8	31	0	3	1	31	1	1	#NULL!	#NULL!	#NULL!	#NULL!	#NULL!	#NULL!	1	2	1	#NULL!	#NULL!	#NULL!	#NULL!	#NULL!	#NULL!	#NULL!	#NULL!	#NULL!	#NULL!	1	0	#NULL!	5	5	5	5	5	5	5	2
35	2	2	2	1	2	1	1	1	3	0	0	12	34	3	1	0	30	1	#NULL!	#NULL!	#NULL!	#NULL!	#NULL!	#NULL!	#NULL!	#NULL!	1	1	#NULL!	#NULL!	#NULL!	#NULL!	#NULL!	#NULL!	#NULL!	#NULL!	1	#NULL!	#NULL!	1	5	1	1	5	5	1	1	5	4
66	2	2	2	1	2	1	1	1	3	0	0	14	50	3	1	1	40	1	#NULL!	#NULL!	#NULL!	#NULL!	#NULL!	#NULL!	#NULL!	#NULL!	1	1	#NULL!	#NULL!	#NULL!	#NULL!	#NULL!	#NULL!	#NULL!	#NULL!	1	#NULL!	#NULL!	1	5	5	1	5	5	2	2	2	4
75	1	3	1	2	2	1	2	2	1	0	0	25	40	0	3	1	30	#NULL!	#NULL!	#NULL!	#NULL!	#NULL!	#NULL!	#NULL!	#NULL!	1	1	2	#NULL!	#NULL!	#NULL!	#NULL!	#NULL!	1	#NULL!	1	#NULL!	#NULL!	#NULL!	1	5	2	2	5	5	5	1	5	3
62	1	2	1	1	2	1	2	1	2	0	0	3	59	4	1	1	59	1	#NULL!	#NULL!	#NULL!	#NULL!	#NULL!	#NULL!	#NULL!	1	2	1	#NULL!	#NULL!	#NULL!	#NULL!	#NULL!	#NULL!	#NULL!	#NULL!	1	#NULL!	#NULL!	1	5	5	5	5	5	5	5	5	4
61	2	2	4	1	3	2	2	1	2	0	0	18	20	0	3	0	38	#NULL!	#NULL!	#NULL!	#NULL!	#NULL!	#NULL!	#NULL!	#NULL!	1	1	2	#NULL!	1	#NULL!	#NULL!	#NULL!	#NULL!	#NULL!	#NULL!	#NULL!	#NULL!	#NULL!	1	1	5	5	5	5	5	5	5	3
63	1	2	2	4	1	1	1	1	2	0	0	10	53	2	2	0	53	1	#NULL!	#NULL!	#NULL!	1	#NULL!	#NULL!	#NULL!	#NULL!	2	1	#NULL!	#NULL!	#NULL!	#NULL!	1	#NULL!	#NULL!	#NULL!	#NULL!	#NULL!	#NULL!	1	4	5	5	5	5	5	5	4	3
64	2	2	2	4	1	1	1	1	2	0	0	7	57	3	1	1	57	#NULL!	1	#NULL!	#NULL!	#NULL!	1	#NULL!	#NULL!	#NULL!	2	1	#NULL!	#NULL!	#NULL!	#NULL!	#NULL!	#NULL!	#NULL!	#NULL!	#NULL!	1	#NULL!	1	1	5	4	5	4	5	5	5	3
69	1	2	1	1	3	2	2	1	2	0	0	60	9	2	2	1	9	1	#NULL!	#NULL!	#NULL!	#NULL!	#NULL!	#NULL!	#NULL!	1	2	1	1	#NULL!	#NULL!	#NULL!	#NULL!	#NULL!	#NULL!	#NULL!	1	#NULL!	#NULL!	1	2	5	5	4	4	3	5	4	1
61	1	1	4	1	2	1	1	1	4	0	0	15	46	0	3	1	46	#NULL!	#NULL!	#NULL!	#NULL!	#NULL!	#NULL!	#NULL!	#NULL!	1	1	1	#NULL!	#NULL!	#NULL!	#NULL!	#NULL!	#NULL!	1	#NULL!	#NULL!	#NULL!	#NULL!	1	#NULL!	5	5	5	5	5	5	5	4
68	1	3	1	2	2	1	1	1	1	0	0	8	60	2	2	0	40	#NULL!	#NULL!	1	#NULL!	1	#NULL!	#NULL!	#NULL!	#NULL!	2	1	#NULL!	#NULL!	#NULL!	#NULL!	#NULL!	#NULL!	#NULL!	1	#NULL!	#NULL!	#NULL!	1	4	4	5	5	4	5	4	5	4
62	2	2	4	1	3	2	2	1	3	0	0	5	60	2	2	0	40	#NULL!	1	#NULL!	#NULL!	#NULL!	1	#NULL!	#NULL!	#NULL!	2	1	#NULL!	1	#NULL!	#NULL!	#NULL!	#NULL!	#NULL!	#NULL!	#NULL!	#NULL!	#NULL!	0	#NULL!	4	4	4	4	3	4	4	3
69	1	3	4	1	3	2	2	1	1	1	0	9	40	0	3	1	35	1	1	#NULL!	#NULL!	1	#NULL!	#NULL!	#NULL!	#NULL!	2	1	#NULL!	#NULL!	#NULL!	#NULL!	#NULL!	#NULL!	1	1	#NULL!	#NULL!	#NULL!	1	4	4	4	4	4	4	5	5	2
63	1	3	1	1	2	1	1	1	1	0	0	19	44	0	3	0	30	#NULL!	#NULL!	#NULL!	#NULL!	#NULL!	#NULL!	#NULL!	#NULL!	1	2	1	#NULL!	#NULL!	#NULL!	#NULL!	#NULL!	#NULL!	#NULL!	#NULL!	#NULL!	#NULL!	1	0	#NULL!	1	5	5	5	5	5	5	5
62	2	2	2	3	2	1	1	1	2	1	0	25	37	2	2	1	15	#NULL!	1	#NULL!	#NULL!	#NULL!	#NULL!	#NULL!	#NULL!	#NULL!	1	1	#NULL!	#NULL!	1	#NULL!	#NULL!	#NULL!	#NULL!	#NULL!	1	#NULL!	#NULL!	1	5	4	4	3	4	4	4	4	4
80	2	3	4	1	3	2	2	1	1	0	0	30	24	0	3	0	24	#NULL!	#NULL!	#NULL!	#NULL!	1	#NULL!	#NULL!	#NULL!	#NULL!	1	1	#NULL!	#NULL!	1	#NULL!	#NULL!	1	#NULL!	1	1	#NULL!	#NULL!	1	1	2	2	1	2	2	2	3	3
65	1	3	4	1	3	1	2	1	4	0	0	17	45	1	3	1	45	1	#NULL!	1	#NULL!	#NULL!	#NULL!	#NULL!	#NULL!	#NULL!	2	2	#NULL!	#NULL!	#NULL!	#NULL!	#NULL!	#NULL!	#NULL!	#NULL!	#NULL!	#NULL!	1	0	#NULL!	5	5	5	5	5	3	4	4
61	1	3	4	1	3	1	2	1	4	0	0	15	46	4	2	1	15	1	#NULL!	1	#NULL!	#NULL!	#NULL!	#NULL!	#NULL!	#NULL!	2	2	#NULL!	#NULL!	#NULL!	#NULL!	#NULL!	#NULL!	#NULL!	#NULL!	1	#NULL!	#NULL!	0	#NULL!	5	5	5	5	5	5	5	5
70	2	2	2	1	2	1	1	1	3	0	0	13	64	3	2	0	60	1	#NULL!	#NULL!	#NULL!	#NULL!	#NULL!	#NULL!	#NULL!	#NULL!	1	2	#NULL!	#NULL!	#NULL!	#NULL!	#NULL!	#NULL!	#NULL!	#NULL!	1	#NULL!	#NULL!	1	5	1	1	5	5	1	1	1	3
66	2	2	4	1	2	1	2	1	3	1	0	17	49	2	2	1	49	#NULL!	#NULL!	1	1	#NULL!	#NULL!	#NULL!	#NULL!	#NULL!	2	2	#NULL!	#NULL!	#NULL!	#NULL!	#NULL!	#NULL!	#NULL!	1	#NULL!	#NULL!	#NULL!	1	1	2	1	5	5	5	5	5	4
68	1	3	1	1	3	1	1	1	4	0	0	9	60	0	3	0	60	1	#NULL!	#NULL!	1	#NULL!	#NULL!	#NULL!	#NULL!	#NULL!	2	1	#NULL!	#NULL!	#NULL!	#NULL!	#NULL!	#NULL!	#NULL!	#NULL!	#NULL!	#NULL!	1	0	#NULL!	5	5	5	5	5	5	5	5
72	2	2	1	2	1	1	1	1	2	0	0	13	59	4	2	0	59	#NULL!	#NULL!	#NULL!	#NULL!	#NULL!	#NULL!	#NULL!	#NULL!	1	2	2	1	#NULL!	#NULL!	#NULL!	#NULL!	#NULL!	#NULL!	#NULL!	#NULL!	#NULL!	#NULL!	1	3	2	5	5	5	5	5	5	5
65	1	3	2	3	2	1	1	1	1	0	0	15	50	2	2	0	50	#NULL!	#NULL!	#NULL!	1	1	#NULL!	#NULL!	#NULL!	#NULL!	2	2	#NULL!	#NULL!	#NULL!	#NULL!	#NULL!	#NULL!	1	#NULL!	1	#NULL!	#NULL!	1	4	4	5	4	5	5	5	5	5
64	1	3	2	4	1	1	1	1	4	0	0	37	2	0	3	0	2	1	#NULL!	#NULL!	#NULL!	#NULL!	#NULL!	#NULL!	#NULL!	#NULL!	1	1	#NULL!	1	#NULL!	#NULL!	#NULL!	#NULL!	#NULL!	#NULL!	#NULL!	#NULL!	#NULL!	0	#NULL!	2	2	2	1	1	5	5	5
64	1	3	2	4	1	1	1	1	4	0	0	37	2	0	3	0	2	1	#NULL!	#NULL!	#NULL!	#NULL!	#NULL!	#NULL!	#NULL!	#NULL!	1	2	#NULL!	1	#NULL!	#NULL!	#NULL!	#NULL!	#NULL!	#NULL!	#NULL!	#NULL!	#NULL!	0	#NULL!	2	2	2	1	1	5	5	5
65	2	2	3	2	2	1	2	1	2	1	0	28	40	2	3	0	40	1	#NULL!	1	#NULL!	#NULL!	#NULL!	#NULL!	#NULL!	#NULL!	2	2	#NULL!	1	#NULL!	#NULL!	#NULL!	#NULL!	#NULL!	#NULL!	#NULL!	#NULL!	#NULL!	1	3	5	5	4	4	5	4	5	4
64	1	3	3	4	2	1	1	1	1	0	0	18	40	2	2	0	46	#NULL!	1	1	#NULL!	#NULL!	#NULL!	#NULL!	#NULL!	#NULL!	2	1	#NULL!	1	#NULL!	#NULL!	#NULL!	#NULL!	#NULL!	#NULL!	#NULL!	#NULL!	#NULL!	0	#NULL!	5	5	4	4	5	5	5	4
63	2	3	2	3	2	1	2	1	2	1	0	15	48	0	3	1	48	#NULL!	#NULL!	#NULL!	#NULL!	#NULL!	#NULL!	#NULL!	#NULL!	1	2	1	#NULL!	#NULL!	#NULL!	#NULL!	#NULL!	1	#NULL!	#NULL!	#NULL!	#NULL!	#NULL!	1	1	5	5	5	5	5	5	5	3
51	1	1	4	3	3	1	1	1	4	0	1	8	43	8	2	0	43	#NULL!	1	#NULL!	#NULL!	#NULL!	#NULL!	#NULL!	#NULL!	#NULL!	2	2	#NULL!	#NULL!	#NULL!	#NULL!	#NULL!	1	#NULL!	#NULL!	#NULL!	#NULL!	#NULL!	1	1	5	5	5	3	3	5	5	3
60	2	2	4	3	1	1	1	1	3	0	0	21	49	2	2	0	39	1	#NULL!	#NULL!	#NULL!	#NULL!	#NULL!	#NULL!	#NULL!	#NULL!	2	2	#NULL!	#NULL!	#NULL!	#NULL!	#NULL!	#NULL!	1	#NULL!	#NULL!	#NULL!	#NULL!	1	1	5	5	5	5	2	5	5	3
62	2	2	2	4	1	1	1	1	2	0	0	16	44	30	1	1	44	#NULL!	#NULL!	#NULL!	#NULL!	#NULL!	#NULL!	#NULL!	#NULL!	1	2	1	#NULL!	#NULL!	#NULL!	#NULL!	1	#NULL!	#NULL!	#NULL!	#NULL!	#NULL!	#NULL!	1	1	3	3	5	4	4	4	4	3
38	2	2	3	3	2	1	1	1	2	1	0	22	15	1	1	0	15	#NULL!	#NULL!	#NULL!	1	#NULL!	#NULL!	#NULL!	#NULL!	#NULL!	2	1	#NULL!	#NULL!	#NULL!	#NULL!	#NULL!	#NULL!	#NULL!	#NULL!	#NULL!	#NULL!	#NULL!	0	#NULL!	4	3	5	5	4	5	5	5
37	2	1	4	2	2	1	2	1	4	0	0	18	19	2	1	0	18	1	#NULL!	#NULL!	#NULL!	#NULL!	#NULL!	#NULL!	#NULL!	#NULL!	2	1	#NULL!	#NULL!	#NULL!	#NULL!	1	#NULL!	#NULL!	#NULL!	#NULL!	#NULL!	#NULL!	1	4	5	5	5	5	5	5	5	4
45	2	2	2	2	2	1	2	1	2	0	0	5	40	15	2	0	40	#NULL!	#NULL!	#NULL!	#NULL!	#NULL!	#NULL!	1	#NULL!	#NULL!	2	2	#NULL!	#NULL!	#NULL!	#NULL!	#NULL!	#NULL!	#NULL!	#NULL!	1	#NULL!	#NULL!	0	4	3	4	5	4	3	3	5	2
67	2	2	2	2	1	1	1	1	2	0	0	60	7	0	2	1	1	#NULL!	#NULL!	#NULL!	#NULL!	#NULL!	#NULL!	#NULL!	#NULL!	1	1	2	1	#NULL!	#NULL!	#NULL!	#NULL!	#NULL!	#NULL!	#NULL!	#NULL!	#NULL!	#NULL!	1	4	5	5	5	5	5	5	5	5
69	1	2	3	1	1	1	1	2	3	0	0	69	6	6	3	1	5	#NULL!	#NULL!	#NULL!	#NULL!	1	#NULL!	#NULL!	#NULL!	#NULL!	1	1	#NULL!	#NULL!	#NULL!	#NULL!	1	#NULL!	#NULL!	#NULL!	#NULL!	#NULL!	#NULL!	1	#NULL!	1	3	2	3	5	1	3	5
65	1	1	1	1	3	1	1	1	5	0	0	7	58	5	1	1	58	1	1	#NULL!	#NULL!	1	#NULL!	#NULL!	#NULL!	1	2	1	#NULL!	1	#NULL!	1	#NULL!	#NULL!	#NULL!	#NULL!	#NULL!	#NULL!	#NULL!	0	#NULL!	4	4	4	3	4	5	4	1
62	1	2	3	3	2	1	1	1	2	0	0	12	14	0	3	0	10	#NULL!	#NULL!	#NULL!	#NULL!	#NULL!	#NULL!	#NULL!	1	#NULL!	1	1	#NULL!	#NULL!	#NULL!	#NULL!	#NULL!	#NULL!	#NULL!	1	#NULL!	#NULL!	#NULL!	0	#NULL!	2	1	5	5	5	5	5	4
60	1	2	1	1	3	2	2	1	2	0	0	13	47	1	2	1	47	#NULL!	#NULL!	1	#NULL!	#NULL!	#NULL!	#NULL!	#NULL!	1	2	1	#NULL!	1	#NULL!	#NULL!	#NULL!	1	#NULL!	#NULL!	#NULL!	#NULL!	#NULL!	1	1	3	4	5	4	5	5	5	3
68	2	3	2	1	3	2	2	1	4	1	0	2	10	0	3	0	60	1	#NULL!	#NULL!	#NULL!	#NULL!	#NULL!	#NULL!	#NULL!	#NULL!	1	1	#NULL!	#NULL!	#NULL!	#NULL!	#NULL!	#NULL!	#NULL!	#NULL!	#NULL!	#NULL!	1	0	#NULL!	2	1	5	5	5	5	5	4
68	2	2	2	1	1	1	2	1	2	1	0	1	68	0	3	0	68	1	#NULL!	#NULL!	#NULL!	1	#NULL!	#NULL!	#NULL!	#NULL!	2	1	#NULL!	#NULL!	#NULL!	#NULL!	#NULL!	#NULL!	#NULL!	#NULL!	1	#NULL!	#NULL!	0	#NULL!	3	3	3	4	4	4	5	2
82	2	3	2	4	3	1	1	1	4	0	0	25	57	0	3	1	50	#NULL!	#NULL!	#NULL!	#NULL!	#NULL!	#NULL!	#NULL!	#NULL!	1	2	2	#NULL!	1	1	1	#NULL!	#NULL!	#NULL!	#NULL!	#NULL!	#NULL!	#NULL!	1	1	4	5	5	4	5	5	5	4
70	2	2	2	2	2	1	2	1	2	0	0	37	33	3	1	1	33	1	#NULL!	#NULL!	1	#NULL!	#NULL!	#NULL!	#NULL!	#NULL!	2	2	1	1	1	#NULL!	#NULL!	#NULL!	1	#NULL!	#NULL!	#NULL!	#NULL!	1	2	5	2	5	5	1	5	5	5
60	1	2	2	4	1	1	1	1	2	0	0	22	10	0	3	1	30	1	#NULL!	#NULL!	1	#NULL!	#NULL!	#NULL!	#NULL!	#NULL!	2	1	#NULL!	#NULL!	#NULL!	#NULL!	#NULL!	#NULL!	#NULL!	#NULL!	1	#NULL!	#NULL!	0	#NULL!	5	5	5	5	5	5	5	3
60	1	2	1	1	2	1	2	2	2	0	0	4	56	3	1	1	50	1	1	#NULL!	#NULL!	1	#NULL!	#NULL!	#NULL!	#NULL!	2	1	#NULL!	#NULL!	1	#NULL!	#NULL!	#NULL!	#NULL!	1	#NULL!	#NULL!	#NULL!	1	3	5	5	5	5	5	5	5	4
69	1	3	2	2	3	1	1	1	4	0	0	43	26	0	3	0	26	1	#NULL!	#NULL!	#NULL!	#NULL!	#NULL!	#NULL!	#NULL!	1	2	1	#NULL!	#NULL!	#NULL!	#NULL!	1	#NULL!	#NULL!	#NULL!	1	#NULL!	#NULL!	0	#NULL!	5	5	4	4	3	5	4	1
60	2	2	3	4	1	1	2	1	2	0	0	1	60	2	2	1	60	1	#NULL!	#NULL!	#NULL!	#NULL!	#NULL!	#NULL!	#NULL!	1	2	1	#NULL!	#NULL!	#NULL!	#NULL!	#NULL!	#NULL!	#NULL!	#NULL!	1	#NULL!	#NULL!	0	#NULL!	4	5	5	5	5	5	5	4
65	2	2	2	4	2	1	1	1	2	1	0	28	26	2	2	0	28	#NULL!	#NULL!	1	#NULL!	#NULL!	#NULL!	#NULL!	#NULL!	#NULL!	2	2	#NULL!	1	#NULL!	1	#NULL!	#NULL!	#NULL!	#NULL!	1	1	#NULL!	1	1	5	5	4	4	5	5	5	4
64	1	2	2	3	1	1	1	1	2	0	0	7	18	0	3	0	12	#NULL!	#NULL!	#NULL!	#NULL!	#NULL!	#NULL!	#NULL!	1	#NULL!	1	1	#NULL!	#NULL!	#NULL!	#NULL!	#NULL!	#NULL!	#NULL!	#NULL!	#NULL!	#NULL!	1	1	1	4	5	5	5	5	5	5	4
68	2	2	2	3	2	1	1	1	3	0	0	25	43	0	3	0	43	#NULL!	#NULL!	#NULL!	#NULL!	1	#NULL!	#NULL!	#NULL!	1	2	1	1	#NULL!	#NULL!	#NULL!	#NULL!	#NULL!	#NULL!	#NULL!	#NULL!	#NULL!	#NULL!	1	3	4	4	5	5	5	5	5	3
64	1	1	3	3	2	1	1	1	4	0	0	1	1	0	3	0	1	#NULL!	#NULL!	#NULL!	#NULL!	#NULL!	#NULL!	#NULL!	1	#NULL!	1	1	#NULL!	#NULL!	#NULL!	#NULL!	#NULL!	#NULL!	#NULL!	1	#NULL!	#NULL!	#NULL!	0	#NULL!	1	1	1	1	1	5	5	4
62	1	3	1	1	3	2	2	1	1	1	0	25	40	6	1	1	40	#NULL!	#NULL!	1	#NULL!	1	1	#NULL!	#NULL!	#NULL!	2	2	#NULL!	#NULL!	#NULL!	1	#NULL!	#NULL!	#NULL!	#NULL!	#NULL!	#NULL!	#NULL!	0	#NULL!	3	2	3	2	4	4	3	2
62	2	3	4	1	3	2	2	1	1	0	0	10	52	1	2	0	50	#NULL!	#NULL!	1	#NULL!	1	#NULL!	#NULL!	#NULL!	#NULL!	2	1	#NULL!	#NULL!	#NULL!	#NULL!	#NULL!	1	#NULL!	#NULL!	#NULL!	1	#NULL!	0	#NULL!	2	5	4	4	4	3	4	3
67	2	1	4	1	2	1	1	1	3	1	0	38	29	4	1	1	29	#NULL!	1	1	#NULL!	#NULL!	#NULL!	#NULL!	#NULL!	#NULL!	2	1	1	#NULL!	#NULL!	#NULL!	#NULL!	1	#NULL!	#NULL!	#NULL!	#NULL!	#NULL!	1	3	4	5	4	4	3	5	5	2
65	2	2	2	4	2	1	2	1	2	1	0	32	30	2	2	0	30	1	#NULL!	1	#NULL!	#NULL!	#NULL!	#NULL!	#NULL!	1	2	2	#NULL!	1	#NULL!	1	#NULL!	#NULL!	#NULL!	#NULL!	#NULL!	#NULL!	#NULL!	1	2	4	5	5	4	5	5	5	4
60	2	2	2	2	1	1	1	1	2	0	0	18	42	3	1	0	42	#NULL!	#NULL!	#NULL!	#NULL!	#NULL!	#NULL!	#NULL!	#NULL!	1	1	1	1	#NULL!	#NULL!	#NULL!	1	#NULL!	#NULL!	#NULL!	#NULL!	#NULL!	#NULL!	1	3	5	5	5	5	5	5	5	5
70	2	2	2	2	2	1	1	1	2	0	0	15	20	0	3	0	20	#NULL!	#NULL!	#NULL!	#NULL!	#NULL!	#NULL!	#NULL!	#NULL!	1	1	1	#NULL!	1	#NULL!	#NULL!	1	1	#NULL!	1	1	#NULL!	#NULL!	1	3	5	5	5	4	5	5	5	5
63	2	1	4	1	1	1	1	1	4	1	0	7	10	0	3	0	10	1	#NULL!	#NULL!	#NULL!	#NULL!	#NULL!	#NULL!	#NULL!	#NULL!	1	1	#NULL!	#NULL!	#NULL!	#NULL!	#NULL!	#NULL!	#NULL!	#NULL!	1	#NULL!	#NULL!	0	#NULL!	1	1	1	1	1	5	5	5
67	1	2	4	2	1	2	2	1	2	0	0	40	10	0	3	1	12	#NULL!	#NULL!	#NULL!	#NULL!	#NULL!	#NULL!	#NULL!	1	#NULL!	2	2	#NULL!	#NULL!	1	1	#NULL!	1	#NULL!	1	#NULL!	#NULL!	#NULL!	0	1	5	5	5	5	5	5	5	5
62	2	2	3	4	2	1	1	1	2	1	0	40	22	0	3	0	22	1	#NULL!	#NULL!	#NULL!	#NULL!	#NULL!	#NULL!	#NULL!	1	2	2	#NULL!	1	#NULL!	1	#NULL!	#NULL!	#NULL!	#NULL!	#NULL!	#NULL!	#NULL!	1	1	5	5	5	5	5	5	5	3
64	2	3	4	2	2	2	2	2	1	1	0	12	50	2	2	1	50	#NULL!	#NULL!	#NULL!	#NULL!	1	#NULL!	#NULL!	#NULL!	1	2	1	#NULL!	#NULL!	1	#NULL!	#NULL!	#NULL!	#NULL!	#NULL!	1	#NULL!	#NULL!	0	#NULL!	2	2	2	4	3	3	4	1
70	1	3	1	1	2	1	2	1	1	0	0	16	44	4	1	1	30	1	#NULL!	1	#NULL!	#NULL!	#NULL!	#NULL!	#NULL!	1	2	1	#NULL!	#NULL!	1	#NULL!	#NULL!	#NULL!	#NULL!	1	1	#NULL!	#NULL!	1	3	3	3	4	3	3	2	2	3
84	1	3	4	1	3	2	2	2	1	1	0	80	4	0	3	0	4	1	#NULL!	#NULL!	#NULL!	1	#NULL!	#NULL!	#NULL!	#NULL!	2	2	#NULL!	#NULL!	1	1	#NULL!	1	#NULL!	#NULL!	#NULL!	#NULL!	#NULL!	1	1	2	2	5	5	5	5	5	3
70	1	2	1	4	2	1	1	1	4	0	0	27	8	2	2	0	33	#NULL!	#NULL!	#NULL!	1	#NULL!	1	#NULL!	#NULL!	#NULL!	2	1	#NULL!	#NULL!	#NULL!	#NULL!	#NULL!	1	#NULL!	1	#NULL!	#NULL!	#NULL!	1	4	5	5	4	5	4	4	4	5
67	1	1	4	2	3	1	2	2	4	0	0	18	25	1	2	0	30	1	1	#NULL!	#NULL!	#NULL!	#NULL!	#NULL!	#NULL!	#NULL!	2	2	#NULL!	1	#NULL!	1	#NULL!	#NULL!	#NULL!	#NULL!	#NULL!	#NULL!	#NULL!	1	1	5	5	4	4	4	3	3	4
60	1	3	1	1	1	2	2	1	4	0	0	19	41	0	3	1	41	#NULL!	#NULL!	1	#NULL!	#NULL!	#NULL!	#NULL!	#NULL!	#NULL!	1	1	#NULL!	#NULL!	#NULL!	#NULL!	#NULL!	#NULL!	#NULL!	1	#NULL!	#NULL!	#NULL!	1	4	5	5	5	5	5	5	5	5
66	1	3	2	4	1	1	1	1	1	0	0	20	46	0	3	0	45	#NULL!	#NULL!	1	1	#NULL!	#NULL!	#NULL!	#NULL!	#NULL!	2	2	#NULL!	#NULL!	#NULL!	1	#NULL!	#NULL!	#NULL!	#NULL!	#NULL!	#NULL!	#NULL!	1	1	4	5	5	5	5	5	5	5
61	1	2	1	1	3	2	2	1	2	0	0	10	30	0	3	0	60	#NULL!	#NULL!	#NULL!	1	#NULL!	#NULL!	#NULL!	#NULL!	#NULL!	1	1	#NULL!	#NULL!	#NULL!	#NULL!	#NULL!	#NULL!	#NULL!	#NULL!	#NULL!	#NULL!	#NULL!	0	#NULL!	5	2	2	1	3	5	5	2
70	2	2	2	1	3	1	2	1	3	1	0	6	66	0	3	0	30	1	#NULL!	#NULL!	1	#NULL!	#NULL!	#NULL!	#NULL!	#NULL!	2	1	#NULL!	1	#NULL!	#NULL!	#NULL!	#NULL!	#NULL!	#NULL!	#NULL!	#NULL!	#NULL!	1	1	4	5	5	5	5	5	5	2
64	1	3	2	2	2	1	1	1	1	0	0	1	64	4	1	0	64	#NULL!	#NULL!	1	#NULL!	1	#NULL!	#NULL!	#NULL!	1	2	1	#NULL!	#NULL!	#NULL!	#NULL!	#NULL!	#NULL!	#NULL!	#NULL!	1	#NULL!	#NULL!	1	5	3	3	3	2	2	2	2	2
80	2	1	4	1	3	2	2	1	5	1	0	50	30	3	1	1	30	#NULL!	#NULL!	#NULL!	#NULL!	#NULL!	#NULL!	#NULL!	#NULL!	1	2	2	#NULL!	#NULL!	#NULL!	1	#NULL!	#NULL!	#NULL!	#NULL!	#NULL!	#NULL!	#NULL!	1	1	3	4	4	4	3	4	4	3
68	1	2	1	1	2	1	1	1	2	0	0	50	20	0	3	0	40	1	#NULL!	#NULL!	#NULL!	#NULL!	#NULL!	#NULL!	#NULL!	#NULL!	1	1	#NULL!	#NULL!	#NULL!	#NULL!	#NULL!	1	#NULL!	#NULL!	#NULL!	#NULL!	#NULL!	0	#NULL!	2	1	5	5	5	5	5	4
66	1	2	2	4	1	1	1	1	2	0	0	20	20	0	3	0	20	1	1	#NULL!	1	#NULL!	#NULL!	#NULL!	#NULL!	#NULL!	2	2	#NULL!	1	#NULL!	1	#NULL!	#NULL!	#NULL!	#NULL!	#NULL!	#NULL!	#NULL!	0	#NULL!	4	5	5	5	5	5	5	5
60	1	3	1	1	3	2	2	1	4	0	0	20	10	0	3	0	11	#NULL!	#NULL!	#NULL!	#NULL!	#NULL!	#NULL!	#NULL!	1	#NULL!	1	2	#NULL!	#NULL!	1	#NULL!	#NULL!	#NULL!	#NULL!	#NULL!	#NULL!	#NULL!	#NULL!	1	1	1	1	1	1	1	1	1	2
62	1	2	1	1	2	1	2	1	3	0	0	52	10	2	2	1	10	1	#NULL!	#NULL!	#NULL!	#NULL!	#NULL!	#NULL!	#NULL!	1	2	2	#NULL!	1	#NULL!	#NULL!	#NULL!	#NULL!	#NULL!	#NULL!	#NULL!	#NULL!	#NULL!	1	1	3	5	5	5	5	5	5	1
63	2	2	2	2	2	1	2	1	2	0	0	10	20	0	3	0	30	#NULL!	#NULL!	#NULL!	#NULL!	#NULL!	#NULL!	#NULL!	#NULL!	1	2	1	#NULL!	#NULL!	#NULL!	#NULL!	#NULL!	#NULL!	#NULL!	#NULL!	#NULL!	1	#NULL!	1	4	4	4	1	1	5	5	5	4
60	1	2	4	1	2	1	2	1	2	0	0	7	24	0	3	1	23	#NULL!	#NULL!	#NULL!	#NULL!	#NULL!	#NULL!	#NULL!	#NULL!	1	1	1	#NULL!	#NULL!	#NULL!	#NULL!	#NULL!	1	#NULL!	1	#NULL!	#NULL!	#NULL!	1	4	2	1	1	1	5	5	5	5
69	1	2	1	2	2	1	1	1	2	0	0	50	10	0	3	0	10	#NULL!	#NULL!	#NULL!	#NULL!	#NULL!	#NULL!	#NULL!	#NULL!	#NULL!	1	2	#NULL!	1	#NULL!	#NULL!	#NULL!	#NULL!	#NULL!	#NULL!	#NULL!	#NULL!	#NULL!	1	1	3	2	1	5	5	5	5	5
80	2	2	4	1	2	1	1	1	3	1	0	78	2	0	3	0	2	1	#NULL!	1	#NULL!	#NULL!	#NULL!	#NULL!	#NULL!	#NULL!	2	2	#NULL!	1	#NULL!	1	#NULL!	#NULL!	#NULL!	#NULL!	#NULL!	#NULL!	#NULL!	1	1	5	4	3	4	5	5	5	5
66	1	2	2	4	1	1	1	1	2	0	0	8	3	0	3	0	3	#NULL!	#NULL!	#NULL!	#NULL!	#NULL!	#NULL!	#NULL!	#NULL!	1	1	1	#NULL!	#NULL!	#NULL!	#NULL!	#NULL!	1	#NULL!	1	#NULL!	#NULL!	#NULL!	1	4	3	5	5	5	5	5	5	5
63	2	2	3	2	2	1	1	1	2	1	0	40	30	0	3	0	60	#NULL!	#NULL!	#NULL!	#NULL!	1	#NULL!	#NULL!	#NULL!	1	2	2	#NULL!	#NULL!	#NULL!	#NULL!	#NULL!	#NULL!	#NULL!	#NULL!	#NULL!	#NULL!	#NULL!	0	#NULL!	5	5	4	4	5	5	5	4
67	1	2	1	1	1	1	1	1	2	0	0	35	13	0	3	0	13	#NULL!	1	#NULL!	#NULL!	#NULL!	#NULL!	#NULL!	#NULL!	1	2	1	#NULL!	#NULL!	#NULL!	#NULL!	#NULL!	1	#NULL!	#NULL!	#NULL!	#NULL!	#NULL!	0	#NULL!	2	2	2	5	5	5	5	5
65	2	2	2	3	1	1	2	1	2	1	0	40	5	1	2	0	5	#NULL!	#NULL!	1	#NULL!	#NULL!	#NULL!	#NULL!	#NULL!	#NULL!	1	2	#NULL!	1	#NULL!	1	#NULL!	#NULL!	#NULL!	#NULL!	#NULL!	#NULL!	#NULL!	1	1	5	5	4	4	5	5	5	4
63	2	3	4	2	2	1	2	1	2	0	0	3	60	4	1	0	60	1	#NULL!	#NULL!	1	1	#NULL!	#NULL!	#NULL!	#NULL!	2	1	#NULL!	#NULL!	#NULL!	#NULL!	1	#NULL!	#NULL!	#NULL!	#NULL!	#NULL!	#NULL!	0	#NULL!	5	5	5	3	5	5	5	5
60	2	2	3	3	2	1	1	1	2	0	0	42	18	0	3	0	18	#NULL!	#NULL!	1	1	#NULL!	#NULL!	#NULL!	#NULL!	#NULL!	2	2	#NULL!	#NULL!	#NULL!	1	#NULL!	1	#NULL!	#NULL!	#NULL!	#NULL!	#NULL!	1	1	3	3	5	5	5	5	5	2
60	2	2	4	1	1	1	1	1	3	0	0	8	1	0	3	0	1	#NULL!	#NULL!	#NULL!	#NULL!	1	#NULL!	#NULL!	#NULL!	1	2	1	#NULL!	#NULL!	#NULL!	#NULL!	#NULL!	#NULL!	#NULL!	#NULL!	1	#NULL!	#NULL!	1	5	2	1	5	5	5	4	5	4
72	2	2	4	1	2	2	2	1	3	0	0	70	2	1	2	0	2	#NULL!	#NULL!	#NULL!	1	#NULL!	#NULL!	#NULL!	#NULL!	#NULL!	1	2	#NULL!	#NULL!	#NULL!	1	#NULL!	#NULL!	#NULL!	#NULL!	#NULL!	#NULL!	#NULL!	1	1	3	3	4	4	3	3	4	1
71	2	2	2	1	3	1	2	1	2	1	0	51	47	1	2	0	47	1	#NULL!	#NULL!	1	1	#NULL!	#NULL!	#NULL!	#NULL!	2	1	1	#NULL!	#NULL!	#NULL!	#NULL!	#NULL!	#NULL!	#NULL!	#NULL!	#NULL!	#NULL!	1	2	3	3	4	5	5	5	5	3
69	1	2	1	2	3	1	2	1	3	0	0	1	69	0	3	0	69	1	1	#NULL!	#NULL!	#NULL!	#NULL!	#NULL!	#NULL!	1	2	1	1	#NULL!	#NULL!	#NULL!	#NULL!	#NULL!	1	#NULL!	#NULL!	#NULL!	#NULL!	1	2	4	4	5	5	5	5	5	4
60	2	3	2	1	1	1	1	1	1	0	0	43	7	0	3	0	1	#NULL!	#NULL!	1	1	#NULL!	#NULL!	#NULL!	#NULL!	#NULL!	2	1	1	#NULL!	#NULL!	#NULL!	#NULL!	#NULL!	#NULL!	#NULL!	#NULL!	#NULL!	#NULL!	1	2	3	5	5	5	5	5	5	2
83	2	2	2	2	2	1	1	1	3	0	0	32	50	3	1	0	50	#NULL!	#NULL!	1	#NULL!	1	#NULL!	#NULL!	#NULL!	1	2	2	#NULL!	#NULL!	1	1	#NULL!	1	#NULL!	#NULL!	#NULL!	1	#NULL!	1	4	4	5	5	4	5	5	5	3
64	1	2	1	1	3	2	2	1	2	0	0	20	40	0	3	1	40	#NULL!	#NULL!	#NULL!	#NULL!	#NULL!	#NULL!	#NULL!	#NULL!	1	1	1	#NULL!	#NULL!	#NULL!	#NULL!	#NULL!	#NULL!	1	#NULL!	#NULL!	#NULL!	#NULL!	1	5	3	5	5	5	5	5	5	2
60	1	2	1	1	2	2	2	1	2	0	1	4	46	1	2	1	4	#NULL!	#NULL!	1	#NULL!	#NULL!	#NULL!	#NULL!	#NULL!	1	2	1	#NULL!	#NULL!	#NULL!	#NULL!	#NULL!	1	#NULL!	#NULL!	#NULL!	#NULL!	#NULL!	0	#NULL!	5	5	5	5	5	5	5	5
60	1	1	1	1	1	2	2	1	5	0	0	2	50	0	3	0	50	1	#NULL!	#NULL!	1	#NULL!	#NULL!	#NULL!	#NULL!	#NULL!	2	1	#NULL!	#NULL!	1	#NULL!	#NULL!	#NULL!	#NULL!	#NULL!	#NULL!	#NULL!	#NULL!	1	3	4	3	5	5	5	4	4	3
64	2	2	4	1	3	1	2	1	2	1	0	20	46	2	2	0	41	#NULL!	#NULL!	1	#NULL!	#NULL!	#NULL!	#NULL!	#NULL!	1	2	1	#NULL!	#NULL!	#NULL!	#NULL!	#NULL!	#NULL!	#NULL!	#NULL!	1	#NULL!	#NULL!	0	#NULL!	5	5	5	5	5	5	5	1
63	1	2	1	1	3	2	2	1	3	0	0	15	49	1	2	1	49	#NULL!	#NULL!	#NULL!	#NULL!	#NULL!	#NULL!	#NULL!	#NULL!	1	1	1	#NULL!	#NULL!	1	#NULL!	#NULL!	#NULL!	#NULL!	#NULL!	#NULL!	1	#NULL!	1	3	3	3	5	5	5	5	5	2
63	1	1	1	1	1	1	1	1	4	0	0	40	20	0	3	1	20	#NULL!	#NULL!	#NULL!	1	#NULL!	#NULL!	#NULL!	#NULL!	1	2	2	#NULL!	#NULL!	#NULL!	1	1	#NULL!	#NULL!	#NULL!	#NULL!	#NULL!	#NULL!	1	1	5	1	5	5	5	1	5	5
64	1	1	1	1	1	1	1	1	4	0	0	12	52	0	3	0	52	1	#NULL!	#NULL!	#NULL!	#NULL!	#NULL!	#NULL!	#NULL!	1	2	1	#NULL!	#NULL!	#NULL!	#NULL!	1	#NULL!	#NULL!	#NULL!	1	#NULL!	#NULL!	1	1	2	1	5	5	5	1	5	5
71	2	2	2	2	3	1	2	1	2	0	0	36	36	5	1	1	36	#NULL!	1	1	#NULL!	1	#NULL!	#NULL!	#NULL!	1	2	2	1	#NULL!	#NULL!	#NULL!	1	1	#NULL!	#NULL!	#NULL!	#NULL!	#NULL!	1	2	5	2	5	5	1	5	5	5
70	2	2	2	2	3	1	2	1	2	0	0	35	30	4	1	1	30	#NULL!	#NULL!	#NULL!	1	#NULL!	#NULL!	#NULL!	#NULL!	1	2	2	1	#NULL!	#NULL!	#NULL!	#NULL!	1	#NULL!	#NULL!	#NULL!	#NULL!	#NULL!	1	2	5	2	5	5	1	5	5	5
69	1	3	4	1	3	2	2	1	4	0	0	8	31	0	3	1	31	1	1	#NULL!	#NULL!	#NULL!	#NULL!	#NULL!	#NULL!	1	2	1	#NULL!	#NULL!	#NULL!	#NULL!	#NULL!	#NULL!	#NULL!	#NULL!	#NULL!	#NULL!	1	0	#NULL!	5	5	5	5	5	5	5	2
35	2	2	2	1	2	1	1	1	3	0	0	12	34	3	1	0	30	1	#NULL!	#NULL!	#NULL!	#NULL!	#NULL!	#NULL!	#NULL!	#NULL!	1	1	#NULL!	#NULL!	#NULL!	#NULL!	#NULL!	#NULL!	#NULL!	#NULL!	1	#NULL!	#NULL!	1	5	1	1	5	5	1	1	5	4
66	2	2	2	1	2	1	1	1	3	0	0	14	50	3	1	1	40	1	#NULL!	#NULL!	#NULL!	#NULL!	#NULL!	#NULL!	#NULL!	#NULL!	1	1	#NULL!	#NULL!	#NULL!	#NULL!	#NULL!	#NULL!	#NULL!	#NULL!	1	#NULL!	#NULL!	1	5	5	1	5	5	2	2	2	4
75	1	3	1	2	2	1	2	2	1	0	0	25	40	0	3	1	30	#NULL!	#NULL!	#NULL!	#NULL!	#NULL!	#NULL!	#NULL!	#NULL!	1	1	2	#NULL!	#NULL!	#NULL!	#NULL!	#NULL!	1	#NULL!	1	#NULL!	#NULL!	#NULL!	1	5	2	2	5	5	5	1	5	3
62	1	2	1	1	2	1	2	1	2	0	0	3	59	4	1	1	59	1	#NULL!	#NULL!	#NULL!	#NULL!	#NULL!	#NULL!	#NULL!	1	2	1	#NULL!	#NULL!	#NULL!	#NULL!	#NULL!	#NULL!	#NULL!	#NULL!	1	#NULL!	#NULL!	1	5	5	5	5	5	5	5	5	4
61	2	2	4	1	3	2	2	1	2	0	0	18	20	0	3	0	38	#NULL!	#NULL!	#NULL!	#NULL!	#NULL!	#NULL!	#NULL!	#NULL!	1	1	2	#NULL!	1	#NULL!	#NULL!	#NULL!	#NULL!	#NULL!	#NULL!	#NULL!	#NULL!	#NULL!	1	1	5	5	5	5	5	5	5	3
63	1	2	2	4	1	1	1	1	2	0	0	10	53	2	2	0	53	1	#NULL!	#NULL!	#NULL!	1	#NULL!	#NULL!	#NULL!	#NULL!	2	1	#NULL!	#NULL!	#NULL!	#NULL!	1	#NULL!	#NULL!	#NULL!	#NULL!	#NULL!	#NULL!	1	4	5	5	5	5	5	5	4	3
64	2	2	2	4	1	1	1	1	2	0	0	7	57	3	1	1	57	#NULL!	1	#NULL!	#NULL!	#NULL!	1	#NULL!	#NULL!	#NULL!	2	1	#NULL!	#NULL!	#NULL!	#NULL!	#NULL!	#NULL!	#NULL!	#NULL!	#NULL!	1	#NULL!	1	1	5	4	5	4	5	5	5	3
69	1	2	1	1	3	2	2	1	2	0	0	60	9	2	2	1	9	1	#NULL!	#NULL!	#NULL!	#NULL!	#NULL!	#NULL!	#NULL!	1	2	1	1	#NULL!	#NULL!	#NULL!	#NULL!	#NULL!	#NULL!	#NULL!	1	#NULL!	#NULL!	1	2	5	5	4	4	3	5	4	1
61	1	1	4	1	2	1	1	1	4	0	0	15	46	0	3	1	46	#NULL!	#NULL!	#NULL!	#NULL!	#NULL!	#NULL!	#NULL!	#NULL!	1	1	1	#NULL!	#NULL!	#NULL!	#NULL!	#NULL!	#NULL!	1	#NULL!	#NULL!	#NULL!	#NULL!	1	#NULL!	5	5	5	5	5	5	5	4
68	1	3	1	2	2	1	1	1	1	0	0	8	60	2	2	0	40	#NULL!	#NULL!	1	#NULL!	1	#NULL!	#NULL!	#NULL!	#NULL!	2	1	#NULL!	#NULL!	#NULL!	#NULL!	#NULL!	#NULL!	#NULL!	1	#NULL!	#NULL!	#NULL!	1	4	4	5	5	4	5	4	5	4
62	2	2	4	1	3	2	2	1	3	0	0	5	60	2	2	0	40	#NULL!	1	#NULL!	#NULL!	#NULL!	1	#NULL!	#NULL!	#NULL!	2	1	#NULL!	1	#NULL!	#NULL!	#NULL!	#NULL!	#NULL!	#NULL!	#NULL!	#NULL!	#NULL!	0	#NULL!	4	4	4	4	3	4	4	3
69	1	3	4	1	3	2	2	1	1	1	0	9	40	0	3	1	35	1	1	#NULL!	#NULL!	1	#NULL!	#NULL!	#NULL!	#NULL!	2	1	#NULL!	#NULL!	#NULL!	#NULL!	#NULL!	#NULL!	1	1	#NULL!	#NULL!	#NULL!	1	4	4	4	4	4	4	5	5	2
63	1	3	1	1	2	1	1	1	1	0	0	19	44	0	3	0	30	#NULL!	#NULL!	#NULL!	#NULL!	#NULL!	#NULL!	#NULL!	#NULL!	1	2	1	#NULL!	#NULL!	#NULL!	#NULL!	#NULL!	#NULL!	#NULL!	#NULL!	#NULL!	#NULL!	1	0	#NULL!	1	5	5	5	5	5	5	5
62	2	2	2	3	2	1	1	1	2	1	0	25	37	2	2	1	15	#NULL!	1	#NULL!	#NULL!	#NULL!	#NULL!	#NULL!	#NULL!	#NULL!	1	1	#NULL!	#NULL!	1	#NULL!	#NULL!	#NULL!	#NULL!	#NULL!	1	#NULL!	#NULL!	1	5	4	4	3	4	4	4	4	4
80	2	3	4	1	3	2	2	1	1	0	0	30	24	0	3	0	24	#NULL!	#NULL!	#NULL!	#NULL!	1	#NULL!	#NULL!	#NULL!	#NULL!	1	1	#NULL!	#NULL!	1	#NULL!	#NULL!	1	#NULL!	1	1	#NULL!	#NULL!	1	1	2	2	1	2	2	2	3	3
65	1	3	4	1	3	1	2	1	4	0	0	17	45	1	3	1	45	1	#NULL!	1	#NULL!	#NULL!	#NULL!	#NULL!	#NULL!	#NULL!	2	2	#NULL!	#NULL!	#NULL!	#NULL!	#NULL!	#NULL!	#NULL!	#NULL!	#NULL!	#NULL!	1	0	#NULL!	5	5	5	5	5	3	4	4
61	1	3	4	1	3	1	2	1	4	0	0	15	46	4	2	1	15	1	#NULL!	1	#NULL!	#NULL!	#NULL!	#NULL!	#NULL!	#NULL!	2	2	#NULL!	#NULL!	#NULL!	#NULL!	#NULL!	#NULL!	#NULL!	#NULL!	1	#NULL!	#NULL!	0	#NULL!	5	5	5	5	5	5	5	5
70	2	2	2	1	2	1	1	1	3	0	0	13	64	3	2	0	60	1	#NULL!	#NULL!	#NULL!	#NULL!	#NULL!	#NULL!	#NULL!	#NULL!	1	2	#NULL!	#NULL!	#NULL!	#NULL!	#NULL!	#NULL!	#NULL!	#NULL!	1	#NULL!	#NULL!	1	5	1	1	5	5	1	1	1	3
66	2	2	4	1	2	1	2	1	3	1	0	17	49	2	2	1	49	#NULL!	#NULL!	1	1	#NULL!	#NULL!	#NULL!	#NULL!	#NULL!	2	2	#NULL!	#NULL!	#NULL!	#NULL!	#NULL!	#NULL!	#NULL!	1	#NULL!	#NULL!	#NULL!	1	1	2	1	5	5	5	5	5	4
68	1	3	1	1	3	1	1	1	4	0	0	9	60	0	3	0	60	1	#NULL!	#NULL!	1	#NULL!	#NULL!	#NULL!	#NULL!	#NULL!	2	1	#NULL!	#NULL!	#NULL!	#NULL!	#NULL!	#NULL!	#NULL!	#NULL!	#NULL!	#NULL!	1	0	#NULL!	5	5	5	5	5	5	5	5
72	2	2	1	2	1	1	1	1	2	0	0	13	59	4	2	0	59	#NULL!	#NULL!	#NULL!	#NULL!	#NULL!	#NULL!	#NULL!	#NULL!	1	2	2	1	#NULL!	#NULL!	#NULL!	#NULL!	#NULL!	#NULL!	#NULL!	#NULL!	#NULL!	#NULL!	1	3	2	5	5	5	5	5	5	5
65	1	3	2	3	2	1	1	1	1	0	0	15	50	2	2	0	50	#NULL!	#NULL!	#NULL!	1	1	#NULL!	#NULL!	#NULL!	#NULL!	2	2	#NULL!	#NULL!	#NULL!	#NULL!	#NULL!	#NULL!	1	#NULL!	1	#NULL!	#NULL!	1	4	4	5	4	5	5	5	5	5
64	1	3	2	4	1	1	1	1	4	0	0	37	2	0	3	0	2	1	#NULL!	#NULL!	#NULL!	#NULL!	#NULL!	#NULL!	#NULL!	#NULL!	1	1	#NULL!	1	#NULL!	#NULL!	#NULL!	#NULL!	#NULL!	#NULL!	#NULL!	#NULL!	#NULL!	0	#NULL!	2	2	2	1	1	5	5	5
64	1	3	2	4	1	1	1	1	4	0	0	37	2	0	3	0	2	1	#NULL!	#NULL!	#NULL!	#NULL!	#NULL!	#NULL!	#NULL!	#NULL!	1	2	#NULL!	1	#NULL!	#NULL!	#NULL!	#NULL!	#NULL!	#NULL!	#NULL!	#NULL!	#NULL!	0	#NULL!	2	2	2	1	1	5	5	5
65	2	2	3	2	2	1	2	1	2	1	0	28	40	2	3	0	40	1	#NULL!	1	#NULL!	#NULL!	#NULL!	#NULL!	#NULL!	#NULL!	2	2	#NULL!	1	#NULL!	#NULL!	#NULL!	#NULL!	#NULL!	#NULL!	#NULL!	#NULL!	#NULL!	1	3	5	5	4	4	5	4	5	4
64	1	3	3	4	2	1	1	1	1	0	0	18	40	2	2	0	46	#NULL!	1	1	#NULL!	#NULL!	#NULL!	#NULL!	#NULL!	#NULL!	2	1	#NULL!	1	#NULL!	#NULL!	#NULL!	#NULL!	#NULL!	#NULL!	#NULL!	#NULL!	#NULL!	0	#NULL!	5	5	4	4	5	5	5	4
63	2	3	2	3	2	1	2	1	2	1	0	15	48	0	3	1	48	#NULL!	#NULL!	#NULL!	#NULL!	#NULL!	#NULL!	#NULL!	#NULL!	1	2	1	#NULL!	#NULL!	#NULL!	#NULL!	#NULL!	1	#NULL!	#NULL!	#NULL!	#NULL!	#NULL!	1	1	5	5	5	5	5	5	5	3
51	1	1	4	3	3	1	1	1	4	0	1	8	43	8	2	0	43	#NULL!	1	#NULL!	#NULL!	#NULL!	#NULL!	#NULL!	#NULL!	#NULL!	2	2	#NULL!	#NULL!	#NULL!	#NULL!	#NULL!	1	#NULL!	#NULL!	#NULL!	#NULL!	#NULL!	1	1	5	5	5	3	3	5	5	3
60	2	2	4	3	1	1	1	1	3	0	0	21	49	2	2	0	39	1	#NULL!	#NULL!	#NULL!	#NULL!	#NULL!	#NULL!	#NULL!	#NULL!	2	2	#NULL!	#NULL!	#NULL!	#NULL!	#NULL!	#NULL!	1	#NULL!	#NULL!	#NULL!	#NULL!	1	1	5	5	5	5	2	5	5	3
62	2	2	2	4	1	1	1	1	2	0	0	16	44	30	1	1	44	#NULL!	#NULL!	#NULL!	#NULL!	#NULL!	#NULL!	#NULL!	#NULL!	1	2	1	#NULL!	#NULL!	#NULL!	#NULL!	1	#NULL!	#NULL!	#NULL!	#NULL!	#NULL!	#NULL!	1	1	3	3	5	4	4	4	4	3
38	2	2	3	3	2	1	1	1	2	1	0	22	15	1	1	0	15	#NULL!	#NULL!	#NULL!	1	#NULL!	#NULL!	#NULL!	#NULL!	#NULL!	2	1	#NULL!	#NULL!	#NULL!	#NULL!	#NULL!	#NULL!	#NULL!	#NULL!	#NULL!	#NULL!	#NULL!	0	#NULL!	4	3	5	5	4	5	5	5
37	2	1	4	2	2	1	2	1	4	0	0	18	19	2	1	0	18	1	#NULL!	#NULL!	#NULL!	#NULL!	#NULL!	#NULL!	#NULL!	#NULL!	2	1	#NULL!	#NULL!	#NULL!	#NULL!	1	#NULL!	#NULL!	#NULL!	#NULL!	#NULL!	#NULL!	1	4	5	5	5	5	5	5	5	4
45	2	2	2	2	2	1	2	1	2	0	0	5	40	15	2	0	40	#NULL!	#NULL!	#NULL!	#NULL!	#NULL!	#NULL!	1	#NULL!	#NULL!	2	2	#NULL!	#NULL!	#NULL!	#NULL!	#NULL!	#NULL!	#NULL!	#NULL!	1	#NULL!	#NULL!	0	4	3	4	5	4	3	3	5	2
67	2	2	2	2	1	1	1	1	2	0	0	60	7	0	2	1	1	#NULL!	#NULL!	#NULL!	#NULL!	#NULL!	#NULL!	#NULL!	#NULL!	1	1	2	1	#NULL!	#NULL!	#NULL!	#NULL!	#NULL!	#NULL!	#NULL!	#NULL!	#NULL!	#NULL!	1	4	5	5	5	5	5	5	5	5
69	1	2	3	1	1	1	1	2	3	0	0	69	6	6	3	1	5	#NULL!	#NULL!	#NULL!	#NULL!	1	#NULL!	#NULL!	#NULL!	#NULL!	1	1	#NULL!	#NULL!	#NULL!	#NULL!	1	#NULL!	#NULL!	#NULL!	#NULL!	#NULL!	#NULL!	1	#NULL!	1	3	2	3	5	1	3	5
60	2	2	4	1	1	1	1	1	3	0	0	8	1	0	3	0	1	#NULL!	#NULL!	#NULL!	#NULL!	1	#NULL!	#NULL!	#NULL!	1	2	1	#NULL!	#NULL!	#NULL!	#NULL!	#NULL!	#NULL!	#NULL!	#NULL!	1	#NULL!	#NULL!	1	5	2	1	5	5	5	4	5	4
72	2	2	4	1	2	2	2	1	3	0	0	70	2	1	2	0	2	#NULL!	#NULL!	#NULL!	1	#NULL!	#NULL!	#NULL!	#NULL!	#NULL!	1	2	#NULL!	#NULL!	#NULL!	1	#NULL!	#NULL!	#NULL!	#NULL!	#NULL!	#NULL!	#NULL!	1	1	3	3	4	4	3	3	4	1
71	2	2	2	1	3	1	2	1	2	1	0	51	47	1	2	0	47	1	#NULL!	#NULL!	1	1	#NULL!	#NULL!	#NULL!	#NULL!	2	1	1	#NULL!	#NULL!	#NULL!	#NULL!	#NULL!	#NULL!	#NULL!	#NULL!	#NULL!	#NULL!	1	2	3	3	4	5	5	5	5	3
69	1	2	1	2	3	1	2	1	3	0	0	1	69	0	3	0	69	1	1	#NULL!	#NULL!	#NULL!	#NULL!	#NULL!	#NULL!	1	2	1	1	#NULL!	#NULL!	#NULL!	#NULL!	#NULL!	1	#NULL!	#NULL!	#NULL!	#NULL!	1	2	4	4	5	5	5	5	5	4
60	2	3	2	1	1	1	1	1	1	0	0	43	7	0	3	0	1	#NULL!	#NULL!	1	1	#NULL!	#NULL!	#NULL!	#NULL!	#NULL!	2	1	1	#NULL!	#NULL!	#NULL!	#NULL!	#NULL!	#NULL!	#NULL!	#NULL!	#NULL!	#NULL!	1	2	3	5	5	5	5	5	5	2
83	2	2	2	2	2	1	1	1	3	0	0	32	50	3	1	0	50	#NULL!	#NULL!	1	#NULL!	1	#NULL!	#NULL!	#NULL!	1	2	2	#NULL!	#NULL!	1	1	#NULL!	1	#NULL!	#NULL!	#NULL!	1	#NULL!	1	4	4	5	5	4	5	5	5	3
64	1	2	1	1	3	2	2	1	2	0	0	20	40	0	3	1	40	#NULL!	#NULL!	#NULL!	#NULL!	#NULL!	#NULL!	#NULL!	#NULL!	1	1	1	#NULL!	#NULL!	#NULL!	#NULL!	#NULL!	#NULL!	1	#NULL!	#NULL!	#NULL!	#NULL!	1	5	3	5	5	5	5	5	5	2
60	1	2	1	1	2	2	2	1	2	0	1	4	46	1	2	1	4	#NULL!	#NULL!	1	#NULL!	#NULL!	#NULL!	#NULL!	#NULL!	1	2	1	#NULL!	#NULL!	#NULL!	#NULL!	#NULL!	1	#NULL!	#NULL!	#NULL!	#NULL!	#NULL!	0	#NULL!	5	5	5	5	5	5	5	5
60	1	1	1	1	1	2	2	1	5	0	0	2	50	0	3	0	50	1	#NULL!	#NULL!	1	#NULL!	#NULL!	#NULL!	#NULL!	#NULL!	2	1	#NULL!	#NULL!	1	#NULL!	#NULL!	#NULL!	#NULL!	#NULL!	#NULL!	#NULL!	#NULL!	1	3	4	3	5	5	5	4	4	3
64	2	2	4	1	3	1	2	1	2	1	0	20	46	2	2	0	41	#NULL!	#NULL!	1	#NULL!	#NULL!	#NULL!	#NULL!	#NULL!	1	2	1	#NULL!	#NULL!	#NULL!	#NULL!	#NULL!	#NULL!	#NULL!	#NULL!	1	#NULL!	#NULL!	0	#NULL!	5	5	5	5	5	5	5	1
[truncated: 49 more columns]
